# Supplementary material for: A workflow for deriving chemical entities from crystallographic data and its application to the Crystallography Open Database
Source: J Cheminform. 2023 Dec 19;15:123. doi: 10.1186/s13321-023-00780-2 (PMC10730636; doi:10.1186/s13321-023-00780-2)
Supplement: Supplementary file 2 — Additional file 2: Tab-separated value file that contains descriptions of bond length distribution classes used in this work. A detailed description of each column is provided in Additional file 1: Section S5. [file 13321_2023_780_MOESM2_ESM.tsv]

bond_id	bond_length	bond_std	bond_count	bond_type	atom_1_symbol	atom_2_symbol	atom_1_pi_count	atom_2_pi_count
20742	1.485	0.009	8	d	B	C	0	1
1073414	1.387	0.018	458863	d	C	C	1	1
1073415	1.338	0.017	25010	d	C	N	1	1
1073416	1.358	0.013	30	d	C	O	1	1
1073423	1.742	0.023	10	d	C	P	1	1
1073424	1.736	0.01	2	d	C	S	1	1
1073679	1.719	0.004	4	d	C	P	1	2
1073680	1.721	-1.0	1	d	C	S	1	2
1077511	1.339	0.02	215	d	N	N	1	1
1077519	1.583	0.019	330	d	N	P	1	1
1077520	1.657	0.005	4	d	N	S	1	1
1077776	1.555	0.022	7	d	N	S	1	2
16781317	1.12	0.082	40	1	H	B	0	0
16781318	0.976	0.023	504448	1	H	C	0	0
16781319	0.88	0.049	33598	1	H	N	0	0
16781320	0.84	0.073	29368	1	H	O	0	0
16781321	1.099	-1.0	1	1	H	F	0	0
16781326	1.389	0.134	69	1	H	Si	0	0
16781327	1.306	0.081	61	1	H	P	0	0
16781328	1.211	0.117	76	1	H	S	0	0
16781329	1.25	0.141	3	1	H	Cl	0	0
16781344	1.455	0.083	6	1	H	Ge	0	0
16781345	1.355	0.032	3	1	H	As	0	0
16781346	0.925	-1.0	1	1	H	Se	0	0
16781574	0.94	0.024	326373	1	H	C	0	1
16781575	0.875	0.06	2019	1	H	N	0	1
16781583	1.288	0.101	44	1	H	P	0	1
16781830	0.949	0.034	481	1	H	C	0	2
16797701	1.718	0.032	12	1	B	B	0	0
16797702	1.591	0.03	86	1	B	C	0	0
16797703	1.429	0.043	270	1	B	N	0	0
16797704	1.365	0.039	761	1	B	O	0	0
16797705	1.356	0.052	16	1	B	F	0	0
16797710	2.038	0.019	3	1	B	Si	0	0
16797711	1.928	0.08	12	1	B	P	0	0
16797712	1.808	0.042	34	1	B	S	0	0
16797713	1.761	0.119	23	1	B	Cl	0	0
16797731	1.919	0.093	23	1	B	Br	0	0
16797749	2.125	0.025	10	1	B	I	0	0
16797958	1.582	0.047	1141	1	B	C	0	1
16797959	1.549	0.136	6	1	B	N	0	1
16798214	1.594	0.034	18	1	B	C	0	2
16801798	1.526	0.027	154842	1	C	C	0	0
16801799	1.467	0.021	39037	1	C	N	0	0
16801800	1.431	0.024	51773	1	C	O	0	0
16801801	1.333	0.034	6658	1	C	F	0	0
16801806	1.866	0.028	4549	1	C	Si	0	0
16801807	1.851	0.039	660	1	C	P	0	0
16801808	1.812	0.023	3337	1	C	S	0	0
16801809	1.761	0.037	3010	1	C	Cl	0	0
16801824	1.954	0.025	102	1	C	Ge	0	0
16801825	1.942	0.027	40	1	C	As	0	0
16801826	1.965	0.024	144	1	C	Se	0	0
16801827	1.955	0.029	699	1	C	Br	0	0
16801844	2.134	0.026	31	1	C	Te	0	0
16801845	2.152	0.028	151	1	C	I	0	0
16802054	1.509	0.018	81287	1	C	C	0	1
16802055	1.47	0.017	1799	1	C	N	0	1
16802063	1.818	0.025	604	1	C	P	0	1
16802064	1.779	0.038	406	1	C	S	0	1
16802310	1.466	0.018	1700	1	C	C	0	2
16802320	1.785	0.034	1122	1	C	S	0	2
16805895	1.407	0.019	914	1	N	N	0	0
16805896	1.426	0.04	480	1	N	O	0	0
16805897	1.412	0.017	5	1	N	F	0	0
16805902	1.741	0.041	201	1	N	Si	0	0
16805903	1.7	0.054	420	1	N	P	0	0
16805904	1.69	0.035	60	1	N	S	0	0
16805905	1.713	0.021	14	1	N	Cl	0	0
16805920	1.841	0.018	40	1	N	Ge	0	0
16805921	1.829	0.02	31	1	N	As	0	0
16805922	1.854	0.077	28	1	N	Se	0	0
16805923	1.906	0.041	11	1	N	Br	0	0
16805940	2.2	0.005	4	1	N	Te	0	0
16805941	2.079	0.217	4	1	N	I	0	0
16806150	1.377	0.037	43279	1	N	C	0	1
16806151	1.378	0.025	1859	1	N	N	0	1
16806159	1.649	0.028	547	1	N	P	0	1
16806160	1.768	0.005	2	1	N	S	0	1
16806406	1.345	0.02	32	1	N	C	0	2
16806407	1.334	-1.0	1	1	N	N	0	2
16806416	1.636	0.03	2355	1	N	S	0	2
16809992	1.472	0.067	134	1	O	O	0	0
16809998	1.639	0.027	1168	1	O	Si	0	0
16809999	1.644	0.058	254	1	O	P	0	0
16810000	1.647	0.125	7	1	O	S	0	0
16810001	1.439	0.04	296	1	O	Cl	0	0
16810016	1.784	0.027	16	1	O	Ge	0	0
16810017	1.786	0.127	178	1	O	As	0	0
16810018	1.677	0.05	22	1	O	Se	0	0
16810019	2.037	0.039	2	1	O	Br	0	0
16810036	2.122	0.156	11	1	O	Te	0	0
16810037	2.047	0.18	26	1	O	I	0	0
16810246	1.357	0.036	45082	1	O	C	0	1
16810247	1.391	0.065	693	1	O	N	0	1
16810255	1.568	0.042	2172	1	O	P	0	1
16810256	1.613	0.044	16	1	O	S	0	1
16810502	1.281	0.009	14	1	O	C	0	2
16810512	1.469	0.074	1514	1	O	S	0	2
16814089	1.457	0.043	2	1	F	F	0	0
16814094	1.6	0.033	25	1	F	Si	0	0
16814095	1.663	0.067	44	1	F	P	0	0
16814096	1.583	0.01	75	1	F	S	0	0
16814112	1.766	0.025	2	1	F	Ge	0	0
16814133	1.946	0.025	2	1	F	I	0	0
16814342	1.347	0.013	6321	1	F	C	0	1
16814343	1.356	-1.0	1	1	F	N	0	1
16814351	1.567	0.027	9	1	F	P	0	1
16814608	1.522	0.031	4	1	F	S	0	2
16834574	2.359	0.036	365	1	Si	Si	0	0
16834575	2.265	0.025	19	1	Si	P	0	0
16834576	2.056	0.06	33	1	Si	S	0	0
16834577	2.051	0.028	136	1	Si	Cl	0	0
16834592	2.394	0.017	27	1	Si	Ge	0	0
16834594	2.35	0.011	2	1	Si	Se	0	0
16834595	2.197	0.025	36	1	Si	Br	0	0
16834612	2.542	0.019	4	1	Si	Te	0	0
16834613	2.428	0.046	11	1	Si	I	0	0
16834822	1.874	0.02	1149	1	Si	C	0	1
16834823	1.696	0.048	19	1	Si	N	0	1
16835078	1.841	0.012	193	1	Si	C	0	2
16835079	1.848	-1.0	1	1	Si	N	0	2
16838671	2.221	0.059	63	1	P	P	0	0
16838672	2.109	0.042	22	1	P	S	0	0
16838673	2.091	0.052	70	1	P	Cl	0	0
16838688	2.343	0.0	2	1	P	Ge	0	0
16838689	2.327	0.035	8	1	P	As	0	0
16838690	2.238	0.015	13	1	P	Se	0	0
16838691	2.154	0.079	3	1	P	Br	0	0
16838709	2.472	0.063	13	1	P	I	0	0
16838918	1.83	0.026	1666	1	P	C	0	1
16838919	1.631	0.085	33	1	P	N	0	1
16838927	2.204	0.097	17	1	P	P	0	1
16839174	1.777	0.017	6	1	P	C	0	2
16842768	2.051	0.022	441	1	S	S	0	0
16842769	2.041	0.025	3	1	S	Cl	0	0
16842784	2.209	0.005	2	1	S	Ge	0	0
16842785	2.237	0.024	705	1	S	As	0	0
16842787	2.283	-1.0	1	1	S	Br	0	0
16842804	2.394	0.002	2	1	S	Te	0	0
16843014	1.761	0.02	3973	1	S	C	0	1
16843015	1.649	0.034	14	1	S	N	0	1
16843023	2.088	0.054	47	1	S	P	0	1
16843024	2.094	0.051	10	1	S	S	0	1
16843270	1.69	0.01	39	1	S	C	0	2
16843280	2.107	0.019	12	1	S	S	0	2
16846865	1.984	0.1	9	1	Cl	Cl	0	0
16846880	2.164	0.044	19	1	Cl	Ge	0	0
16846881	2.233	0.091	35	1	Cl	As	0	0
16846882	2.258	0.076	8	1	Cl	Se	0	0
16846900	2.501	0.051	24	1	Cl	Te	0	0
16846901	2.547	0.085	8	1	Cl	I	0	0
16847110	1.736	0.014	6645	1	Cl	C	0	1
16847111	1.746	0.026	2	1	Cl	N	0	1
16847119	2.0	0.047	177	1	Cl	P	0	1
16847376	2.037	0.018	9	1	Cl	S	0	2
16908320	2.442	0.066	35	1	Ge	Ge	0	0
16908322	2.34	0.025	3	1	Ge	Se	0	0
16908323	2.266	0.055	11	1	Ge	Br	0	0
16908340	2.574	0.01	15	1	Ge	Te	0	0
16908341	2.574	0.03	14	1	Ge	I	0	0
16908550	1.952	0.018	174	1	Ge	C	0	1
16908551	1.795	0.028	4	1	Ge	N	0	1
16908806	1.897	0.014	25	1	Ge	C	0	2
16912417	2.566	0.029	169	1	As	As	0	0
16912419	2.32	0.077	3	1	As	Br	0	0
16912437	2.556	0.007	8	1	As	I	0	0
16912646	1.96	0.037	98	1	As	C	0	1
16912902	1.943	-1.0	1	1	As	C	0	2
16916514	2.329	0.03	101	1	Se	Se	0	0
16916532	2.514	0.031	2	1	Se	Te	0	0
16916742	1.922	0.018	283	1	Se	C	0	1
16916751	2.253	0.028	6	1	Se	P	0	1
16916998	1.858	0.013	8	1	Se	C	0	2
16920611	2.512	0.131	31	1	Br	Br	0	0
16920628	2.67	0.049	22	1	Br	Te	0	0
16920629	2.712	0.048	8	1	Br	I	0	0
16920838	1.897	0.015	3760	1	Br	C	0	1
16920847	2.252	-1.0	1	1	Br	P	0	1
16920848	2.466	0.041	2	1	Br	S	0	1
16921094	1.788	-1.0	1	1	Br	C	0	2
16990260	2.72	0.062	10	1	Te	Te	0	0
16990261	2.915	0.083	14	1	Te	I	0	0
16990470	2.124	0.025	116	1	Te	C	0	1
16990479	2.497	0.009	4	1	Te	P	0	1
16990726	2.044	0.017	6	1	Te	C	0	2
16994357	2.906	0.093	94	1	I	I	0	0
16994566	2.096	0.018	1009	1	I	C	0	1
16994822	2.01	0.013	34	1	I	C	0	2
17850630	1.478	0.025	48306	1	C	C	1	1
17850631	1.411	0.031	2429	1	C	N	1	1
17850639	1.806	0.015	1373	1	C	P	1	1
17850640	1.791	0.019	37	1	C	S	1	1
17850886	1.436	0.012	3590	1	C	C	1	2
17850887	1.417	-1.0	1	1	C	N	1	2
17850896	1.761	0.014	3619	1	C	S	1	2
17854727	1.406	0.016	75	1	N	N	1	1
17854735	1.595	0.064	50	1	N	P	1	1
17854736	1.684	0.004	2	1	N	S	1	1
17854982	1.322	0.013	31	1	N	C	1	2
17854992	1.614	0.035	96	1	N	S	1	2
17887503	2.23	0.044	4	1	P	P	1	1
17887750	1.744	0.033	5	1	P	C	1	2
17891856	2.171	-1.0	1	1	S	S	1	2
18899462	1.377	0.008	93	1	C	C	2	2
18899472	1.737	0.026	4	1	C	S	2	2
18940432	2.086	0.038	2	1	S	S	2	2
33611790	2.198	-1.0	1	2	Si	Si	0	0
33624328	1.422	0.033	886	2	Cl	O	0	1
33689863	1.783	-1.0	1	2	As	N	0	1
33689864	1.65	0.01	30	2	As	O	0	1
33689871	2.398	0.007	2	2	As	P	0	1
33689872	2.067	0.0	2	2	As	S	0	1
33693960	1.627	0.023	19	2	Se	O	0	1
33771784	1.749	0.035	16	2	I	O	0	1
34627846	1.337	0.029	13961	2	C	C	1	1
34627847	1.282	0.02	5878	2	C	N	1	1
34627848	1.216	0.019	45189	2	C	O	1	1
34627855	1.729	0.023	40	2	C	P	1	1
34627856	1.67	0.024	1542	2	C	S	1	1
34628102	1.31	0.015	124	2	C	C	1	2
34631943	1.258	0.018	157	2	N	N	1	1
34631944	1.224	0.039	116	2	N	O	1	1
34631951	1.561	0.03	122	2	N	P	1	1
34631952	1.608	0.044	2	2	N	S	1	1
34632198	1.215	0.033	23	2	N	C	1	2
34632208	1.559	0.025	16	2	N	S	1	2
34636040	1.152	0.113	2	2	O	O	1	1
34636047	1.481	0.019	1209	2	O	P	1	1
34636048	1.504	0.037	226	2	O	S	1	1
34636294	1.151	0.185	34	2	O	C	1	2
34636295	1.049	0.014	4	2	O	N	1	2
34636304	1.432	0.014	8724	2	O	S	1	2
34664719	2.132	0.117	7	2	P	P	1	1
34664720	1.943	0.026	193	2	P	S	1	1
34668816	1.914	0.031	2	2	S	S	1	1
34669062	1.55	0.02	11	2	S	C	1	2
34669071	1.922	0.01	2	2	S	P	1	2
35676678	1.251	0.023	8	2	C	C	2	2
52453894	1.193	0.016	1650	3	C	C	2	2
52453895	1.141	0.014	3046	3	C	N	2	2
52453903	1.538	0.014	3	3	C	P	2	2
52457991	1.103	0.031	7	3	N	N	2	2
83914759	1.386	-1.0	1	a1	N	N	0	0
83915014	1.371	0.023	10963	a1	N	C	0	1
83915015	1.357	0.018	2337	a1	N	N	0	1
83915023	1.693	0.016	8	a1	N	P	0	1
83919110	1.37	0.018	2722	a1	O	C	0	1
83919111	1.411	0.018	288	a1	O	N	0	1
83951878	1.727	0.021	5687	a1	S	C	0	1
83951879	1.616	0.026	157	a1	S	N	0	1
83951888	2.333	0.008	2	a1	S	S	0	1
84025606	1.881	0.02	92	a1	Se	C	0	1
84025607	1.787	0.048	36	a1	Se	N	0	1
84099335	2.0	0.017	8	a1	Te	N	0	1
84959494	1.424	0.021	7591	a1	C	C	1	1
84959495	1.38	0.017	3437	a1	C	N	1	1
84959503	1.784	0.011	5	a1	C	P	1	1
84959504	1.712	-1.0	1	a1	C	S	1	1
84963591	1.383	0.021	698	a1	N	N	1	1
84963599	1.684	-1.0	1	a1	N	P	1	1
101736710	1.364	0.022	11441	a2	C	C	1	1
101736711	1.317	0.018	6171	a2	C	N	1	1
101736719	1.722	0.008	12	a2	C	P	1	1
101736720	1.75	-1.0	1	a2	C	S	1	1
101740807	1.307	0.014	734	a2	N	N	1	1
101740815	1.661	0.018	2	a2	N	P	1	1
101740816	1.603	-1.0	1	a2	N	S	1	1
