# Supplementary material for: A workflow for deriving chemical entities from crystallographic data and its application to the Crystallography Open Database
Source: J Cheminform. 2023 Dec 19;15:123. doi: 10.1186/s13321-023-00780-2 (PMC10730636; doi:10.1186/s13321-023-00780-2)
Supplement: Supplementary file 4 — Additional file 4: DWAR file that has the same structure as a regular COD DWAR file, but only describes the 4 crystal structures that were explicitly referenced in the article instead of the entire COD dataset. A detailed description of a COD DWAR file is provided in Additional file 1: Section S6.2. [file 13321_2023_780_MOESM4_ESM.dwar]

<datawarrior-fileinfo>
<version="3.1">
<created="1684368076548">
</datawarrior-fileinfo>
<column properties>
<columnName="Structure">
<columnProperty="specialType	idcode">
<columnName="idcoordinates3D">
<columnProperty="parent	Structure">
<columnProperty="specialType	idcoordinates3D">
<columnName="FragFp">
<columnProperty="parent	Structure">
<columnProperty="specialType	FragFp">
<columnProperty="version	1.2.1">
<columnName="SkelSpheres">
<columnProperty="parent	Structure">
<columnProperty="specialType	SkelSpheres">
<columnProperty="version	1.1">
</column properties>
Structure	idcoordinates3D	FragFp	SkelSpheres	Source file	Source block	Has attached hydrogen atoms	Space group IT number	Software package name	Software package version	Creation timestamp	C1-Problems	COD Number	Substance Name	Chemical Name	Authors	Title	Journal	Year	Volume	Issue	First Page	Last Page	DOI	Method	Radiation	Wavelength	R-factor all	Cell length a	Cell length b	Cell length c	Cell angle alpha	Cell angle beta	Cell angle gamma	Cell volume	Space group H-M	Space group Hall	Is valid entry
fbuAQBiJtZpAb@PAT]cb]SfMJUSjSSdddbbRRbzVxyNZjjzH@@@_fpDDXIP	#q~rX@@CJQh|S|L\KJrNizZWL{poGvq}L^doUs[hWDq_lDnfCUiIlYvoMQ`j[efmdTj~Jhx\bfj^[Hr^YmQJDd?Xu^bwerojVRJAw@QP[ywReYCGD~n_GikL\^V@G_\wPQVvOaigZq~VLxEmeQd?DQ[GKnhHVEtQTZMM{Uth@aDpiBj[QnXyksnkoNMuVotYPyerk]\VEYCXEJfRnJtzVBa^[qJ]Fxlh|^[pvV]mHQRBjL@EX@A@@	yJsK!8G8V0F40240N#N2&3#F0V1!80F09%21(1!2F*4%4$W!	(1/.2/!1///#4//#3!2/,2&2/+1/+1//%3//$4.5/!1(1*2(1!2////+2*1/,2#3,5/.2/#2///%1/%2//(1////01,1,2/,2//02(L$810N/+1%8//%2/&V,2/1/*2.1/2/!1%1////)5#	1100299.cif	1100299	no	2	cif-perceive-chemistry	0.4.0	2022-11-29T03:42:42+02:00		1100299			Dötz, Karl Heinz; Erben, Hans-Georg; Staudacher, Wolfgang; Harms, Klaus; Müller, Gerhard; Riede, Jürgen	Reaktionen von Komplexliganden: XXXIV. Tetracarbonyl-Carben-Chelatkomplexe des Chroms, Molybdäns und Wolframs	Journal of Organometallic Chemistry	1988	355	1-3	177	191	10.1016/0022-328x(88)89020-x					7.477	9.591	11.090	73.08	72.89	77.19	719.08	P -1	-P 1	yes
fbmq@@JLxCHeEEEDThllse`irsTuUA@T@@@	#q{A[SLYZwc[D_}uoc{AZqb[c?zEuiC~BZwFKE{G\[MMTWstxymWFW\sP{oSTraP@@AyRGNEIZPhNpqhlolE{mp}AOExP{EooGejQNUbGgyOBgbZ}]V}]jCZmMNKwRqd__sM{r`{MwRyypPzEwQ]^j}TsMVxXjWEnUPCunpodfsUqK@X[bhFVPbzNAqgWhKJovYzjWzUWL|vuaHsVirtvp[Idn}mKnWB_fumJOD~|Q`bipl?aIfsWDyjySgNqtAfRzsCLtKeHZmyVo}LS^}PKEWghCJBp_tR`UKAMCaYaEEsypu[cSS\hx@HX@u@@	:Uvzv:rS:IDef8UBkIA9d5RTJhVJBDTR0C2k108K@ZW0V6mR0840KNGF@I5s!W50V025$F1F0XV904V	//(8////$106$2!201//10101//03*1/////.1+2///+4(2/01/#4+1/*2#2&1.32!1/(1$11*1.2%203*1/#1//02/#1.2-1.2/,2/2!2$1)1/01.11/*2/.1$Z%3%201$1*1*@/%2%1/&101!3/-52//#2$5/01//$1/(3$401/$3+21	2021649.cif	2021649	no	14	cif-perceive-chemistry	0.4.0	2022-11-29T06:34:07+02:00		2021649		3-Methyl-1-phenyl-5-(piperidin-1-yl)-1<i>H</i>-pyrazole-4-carbaldehyde	Kiran Kumar, Haruvegowda; Yathirajan, Hemmige S.; Manju, Nagaraj; Kalluraya, Balakrishna; Rathore, Ravindranath S.; Glidewell, Christopher	Conversion of substituted 5-aryloxypyrazolecarbaldehydes into reduced 3,4'-bipyrazoles: synthesis and characterization, and the structures of four precursors and two products, and their supramolecular assembly in zero, one and two dimensions	Acta Crystallographica Section C	2019	75	6			10.1107/S2053229619006752			0.71073	0.0916	8.9432	16.0546	10.1155	90	97.777	90	1439.0	P 1 21/n 1	-P 2yn	yes
fmE@BF@K@EerncxHaQCLDqp`jRYKbaJjjj`@@@@GyjAAFBTYpT`	#qwle??}|^{bLZzvQ\x]qeEAncUlA@an|yQkWmAwTSJS|?^^CFpSX@@LCawX`Bvf\bpg]}IQc]NTkb~@kl[kHH]\LnpEy`dQG\wzD_[fxc~tiZUPKySrXIbXZ}~KTejgtFDTuwbmsQQ?jPiY}rN@VoVjBMLMev]keBbRh@@@@@@@@	0F/%8////%1!	////////////////.4////////////////////#m////////////////-O//+J////////////////!	2101932.cif	2101932	no	14	cif-perceive-chemistry	0.4.0	2022-11-29T06:48:50+02:00		2101932			Brock, C. P.; Fu, Y.	Rigid-Body Disorder Models for the High-Temperature Phase of Ferrocene	Acta Crystallographica Section B	1997	53	6	928	938	10.1107/S0108768197005132		neutron	1.0399		10.443	7.572	5.824	90.0	120.95	90.0	395.0	P 1 21/a 1	-P 2yab	yes
elRP@BL@KJBHP|LO@CXNHXhbHrHRHRDaHRDaHRDaH]DQL^aAQjjjjjjjj@@@@@@_fPA@a`	#qyO?aizibZ_^kHI`~sNaWW|dJ~RR[oC?cPq}|IPxUZeduJhV`dwjrBLM}?@GJsuHCNKdEYZZ`@@@in`~aMTioQF@vNxZuUZZ{?[zwCYtGKKN[sHJ~EISxZiGrGKUFTvO|bru[IGjfPOzkt^gW_PybckeWDamBwTev@{El]Bv\zMp?d?~jHzs\|}waBJYCOBUtYZ{Aa`nDqjXj@fPSlXQ[@YVy|RN_EYd}RpZjiK_VytXQiIGVgZZxUWjkzJXqe^Lk|uZF`bTSARL}EYV]fJfScRaJFOUFtnUaAcspKbavhqKFi\@Vzww^A^XaGIyCflk]HV{nBbnMj}J[m^zACCuHa]UQg{u~n_CQb?x`abnB[\{]BiFMpxinSYWNVlZo|`jUztfYQm?BAED?I`LBizih{\s^GswSrTmYUhNip\siO@D]Gh]\b@[^de|yF_h]de|y~giqW]DIDhNJpW{iGQuwQkOY\iHLZbaQNB{JoTyyO_{@{SyU@pDIj\A|rQu^fgXqnxJIylDvcdW?ZXpR~bUtldyyCFflrT|B|[{e{]fU|PKTIfu^kQDDQU_]q^GXMVmRh`HbIcq~mtIoao~qEpwh|gr^zMyXIRLbuWETURfrBdDdJQpCIpkfqerZXHMP?`Yvoqz^Moo|tPzIjk^Mhosk@TuIsWWwv_weKSY@`f^NhgZSNYi]mljl@FX@dP@	uyFPNF!8090V%10V89(2!2!4#40F2*N-F/!5!	///$8!H///$10B$J///+2/////&4//&H////(2+@////+N*2//&B*4////////////%T.4&2&2/////-8(z$5/H/$J)2///!@-4/////*4//+2//-	4076812.cif	4076812	no	2	cif-perceive-chemistry	0.4.0	2022-11-29T09:52:17+02:00		4076812			Ortmann, Dagmara A.; Weberndörfer, Birgit; Ilg, Kerstin; Laubender, Matthias; Werner, Helmut	Carbene Iridium(I) and Iridium(III) Complexes Containing the Metal Center in Different Stereochemical Environments†	Organometallics	2002	21	12	2369		10.1021/om020069a			0.71073	0.0393	10.353	12.153	13.909	94.04	93.62	114.165	1584.6	P -1	-P 1	yes
